# Supplementary material for: Identification of Autoantibodies to a Hybrid Insulin Peptide in Type 1 Diabetes
Source: Diagnostics (Basel). 2023 Sep 4;13(17):2859. doi: 10.3390/diagnostics13172859 (PMC10487141; doi:10.3390/diagnostics13172859)
Supplement: Supplementary file 1 [file diagnostics-13-02859-s001.zip]

Archive with 1 entries (1 files):
- diagnostics-2579716-supplementary.pdf
